# Supplementary material for: Prognostic value of tumor deposits and their different response to neoadjuvant therapy in locally advanced rectal cancer
Source: PLoS One. 2026 Jan 13;21(1):e0340000. doi: 10.1371/journal.pone.0340000 (PMC12798964; doi:10.1371/journal.pone.0340000)
Supplement: S1 File — (XLSX) [file pone.0340000.s004.xlsx]

## Sheet: S1 File
SEX	AGE	Distance from anal verge	mrTNM	cT stage（T3/T4）	cN（+/-）	mrMRF	mrEMVI	mrPLN	mrTD	induction chemotherapy	consolidation chemotherapy	chemotherapy regimen	Grade of Radiation Proctitis	Myelosuppression	op	APR	ypEMVI	Margin involvement	ypTDs	number of TDs	Changes in TDs after CRT	ypTNM stage	ypT stage	ypN stage	cCR+ypCR	MSS	recurrence	LR	DM	Metastsis	death	OS	DFS	DMFS	LRFS
1	1	2	T4aN0M0	2	0	0	0	0	0	0	0		0	1	0							cPR			0	1	1	1	1	liver	1	16	13	13	13
1	1	2	T3N0M0	1	0	0	0	0	0	0	0		1	0	0							cPR			0	1	1	1	1	liver/bone	1	48	14	33	65
2	1	1	T3N0M0	1	0	0	0	0	0	0	1	CAPOX	1	1	0							cCR			1	1	1	1	0		0	41	13	41	13
1	1	2	T3N0M0	1	0	0	0	0	0	1	0	CAPOX	1	1	0							cCR			1	1	0	0	0		0	30	30	30	30
1	1	1	T2N0M0	1	0	0	0	0	0	1	0	CAPOX	2	2	0							cCR			1	1	0	0	0		0	32	32	32	32
2	1	1	T3N0M0	1	0	0	0	0	0	0	1	Xeloda	2	2	0							cCR			1	1	0	0	0		0	19	19	19	19
2	2	1	T3N1M0	1	1	0	0	0	0	0	0		2	2	0							cCR			1	1	0	0	0		0	12	12	12	12
1	2	1	T4bN2M0	2	1	1	0	1	0	0	1	CAPOX	2	2	0							cCR			1	1	0	0	0		0	10	10	10	10
1	1	1	T4aN0M0	2	0	0	0	0	0	1	0	mFOLFOX6	1	0	0							cCR			1	1	0	0	0		0	10	10	10	10
1	2	2	T4aN0M0	2	0	1	0	0	0	0	0		0	1	0							SD			0	1	1	0	1	peritoneum	1	13	3	3	13
1	1	1	T4aN0M0	2	0	0	0	0	0	0	1	CAPOX	0	0	1	1	0	0	0	0	1	T2N0	1	1	0	1	0	0	0		1	34	34	34	34
1	2	1	T4bN1M0	2	1	1	0	0	0	0	1	CAPOX	1	0	1	1	0	0	0	0	1	T2N0	1	1	0	1	1	1	1	liver	1	20	9	9	9
1	2	2	T4aN1M0	2	1	1	0	0	0	0	1	CAPOX	2	2	1	0	0	0	0	0	1	T3N0	2	1	0	1	0	0	0		0	83	83	83	83
1	1	1	T4aN0M0	2	0	1	0	0	0	0	1	CAPOX	1	0	1	1	0	0	0	0	1	T3N0	2	1	0	1	1	0	1	liver/lung/abdominal LN	1	31	29	29	31
2	2	2	T4aN1M0	2	1	0	0	0	0	0	1	CAPOX	3	2	1	1	0	0	0	0	1	T2N0	1	1	0	1	0	0	0		0	57	57	57	57
1	2	2	T4aN1M0	2	1	1	0	1	0	0	1	CAPOX	2	0	1	0	0	0	0	0	1	T3N0	2	1	0	1	1	0	1	bone	1	36	34	34	36
1	2	1	T4aN0M0	2	0	0	0	0	0	0	1	Xeloda	1	0	1	1	0	0	0	0	1	T2N1	1	2	0	1	0	0	0		0	81	81	81	81
1	2	2	T4aN0M0	2	0	1	0	0	0	0	1	CAPOX	1	2	1	0	0	0	0	0	1	ypCR	1	1	1	1	0	0	0		0	62	62	62	62
1	2	2	T4bN0M0	2	0	1	0	0	0	0	0		2	0	1	0	0	0	0	0	1	T3N0	2	1	0	1	0	0	0		0	40	40	40	40
1	2	1	T4aN1M0	2	1	1	0	0	0	0	1	CAPOX	1	0	1	0	0	0	0	0	1	T3N0	2	1	0	1	1	0	1	liver	1	43	16	16	43
1	1	2	T4aN1M0	2	1	1	0	0	0	0	1	CAPOX	0	0	1	0	0	0	0	0	1	T2N0	1	1	0	1	0	0	0		0	68	68	68	68
1	2	1	T3N1M0	1	1	0	0	0	0	0	1	CAPOX	2	0	1	1	0	0	0	0	1	T3N0	2	1	0	1	1	0	1	lung	0	65	31	31	65
2	1	1	T4aN1M0	2	1	1	0	0	0	0	1	CAPOX	1	0	1	0	0	0	0	0	1	T2N0M0	1	1	0	1	0	0	0		0	56	56	56	56
1	2	1	T4aN2M0	2	1	1	0	1	0	0	1	CAPOX	2	0	1	1	0	0	0	0	1	T2N0M0	1	1	0	1	1	0	1	lung	0	55	35	35	55
1	2	1	T4bN1M0	2	1	1	0	0	0	1	0	CAPOX	0	1	1	1	0	0	0	0	1	T4aN0	3	1	0	1	0	0	0		0	47	47	47	47
1	1	1	T4aN1M0	2	1	0	0	0	0	0	1	CAPOX	1	0	1	1	0	0	0	0	1	ypCR	1	1	1	1	0	0	0		0	45	45	45	45
2	1	1	T4aN2M0	2	1	0	0	1	0	0	1	Xeloda	2	1	1	1	0	0	0	0	1	T2N2aM0	1	3	0	1	0	0	0		1	36	36	36	36
2	1	1	T4bN1M0	2	1	1	0	0	0	0	1	CAPOX	2	0	1	1	0	0	0	0	1	T3N0M0	2	1	0	1	0	0	0		0	41	41	41	41
1	2	1	T3N0M0	1	0	0	0	0	0	0	1	CAPOX	2	0	1	1	0	0	0	0	1	T2N0M0	1	1	0	1	1	0	1	liver	0	67	26	26	67
2	2	2	T3N0M0	1	0	0	0	0	0	0	1	Xeloda	1	1	1	0	0	0	0	0	1	T3N1bM0	2	2	0	1	0	0	0		0	59	59	59	59
1	2	1	T3N1M0	1	1	1	0	0	0	0	1	CAPOX	1	1	1	1	0	0	0	0	1	T2N0M0	1	1	0	1	0	0	0		0	76	76	76	76
1	1	1	T3N1M0	1	1	1	0	0	0	0	1	CAPOX	2	0	1	1	0	0	0	0	1	T2N0M0	1	1	0	1	0	0	0		0	72	72	72	72
2	1	1	T3N0M0	1	0	1	0	0	0	0	1	CAPOX	1	0	1	1	0	0	0	0	1	T2N0M0	1	1	0	1	0	0	0		0	72	72	72	72
1	2	1	T4aN0M0	2	0	1	0	0	0	1	0	Xeloda	0	0	1	1	0	0	0	0	1	T4aN0M0	3	1	0	1	0	0	0		0	60	60	60	60
1	2	1	T4aN1M0	2	1	0	0	0	0	1	0	CAPOX	3	0	1	1	0	0	0	0	1	ypCR	1	1	1	1	0	0	0		0	81	81	81	81
1	2	2	T4aN1M0	2	1	0	0	0	0	1	0	mFOLFOX6	1	0	1	0	0	0	0	0	1	T3N0M0	2	1	0	1	0	0	0		0	68	68	68	68
2	2	1	T3N1M0	1	1	0	0	0	0	0	1	CAPOX	1	0	1	1	0	0	0	0	1	T2N0M0	1	1	0	1	1	0	1	liver/lung/brain	0	50	38	38	50
1	1	2	T3N1M0	1	1	1	0	0	0	0	1	CAPOX	1	0	1	0	0	0	0	0	1	T2N0M0	1	1	0	1	0	0	0		0	52	52	52	52
1	2	1	T3N0M0	1	0	0	0	0	0	0	1	CAPOX	1	0	1	1	0	0	0	0	1	T4aN0M0	3	1	0	1	0	0	0		0	52	52	52	52
1	2	2	T3N1M0	1	1	0	0	0	0	0	1	CAPOX	0	1	1	1	0	0	0	0	1	T2N0M0	1	1	0	1	0	0	0		0	51	51	51	51
2	1	1	T3N1M0	1	1	0	0	0	0	0	0		0	0	1	0	0	0	0	0	1	T2N2aM0	1	3	0	1	0	0	0		0	45	45	45	45
1	2	1	T3N2M0	1	1	1	0	0	0	0	1	CAPOX	1	0	1	0	0	0	0	0	1	T2N0M0	1	1	0	1	0	0	0		0	46	46	46	46
2	2	2	T3N0M0	1	0	0	0	0	0	0	1	CAPOX	1	0	1	0	0	0	0	0	1	T2N0M0	1	1	0	1	0	0	0		0	46	46	46	46
1	1	2	T4aN0M0	2	0	0	0	0	0	0	0		0	0	1	1	0	0	0	0	1	T4aN0M0	3	1	0	1	0	0	0		0	42	42	42	42
1	2	1	T3N1M0	1	1	1	0	0	0	0	1	CAPOX	0	0	1	0	0	0	0	0	1	T2N0M0	1	1	0	1	0	0	0		0	40	40	40	40
2	2	1	T3N0M0	1	0	0	0	0	0	0	0		1	2	1	1	0	0	0	0	1	T2N0M0	1	1	0	1	0	0	0		0	40	40	40	40
1	2	2	T3N1M0	1	1	1	0	0	0	1	0	CAPOX	1	0	1	0	0	0	0	0	1	T3N0M0	2	1	0	1	0	0	0		0	47	47	47	47
1	2	2	T3N1M0	1	1	0	0	0	0	0	1	CAPOX	1	0	1	0	0	0	0	0	1	T3N0M0	2	1	0	1	0	0	0		0	39	39	39	39
1	2	1	T3N1M0	1	1	1	0	0	0	0	1	CAPOX	0	1	1	0	1	0	0	0	1	T2N0M0	1	1	0	1	0	0	0		0	38	38	38	38
1	2	2	T4aN2M0	2	1	1	0	0	0	1	0	mFOLFOX6	1	2	1	1	0	0	0	0	1	T4aN0M0	3	1	0	1	0	0	0		0	21	21	21	21
1	1	2	T3N1M0	1	1	0	0	0	0	0	1	CAPOX	1	0	1	0	0	0	0	0	1	T2N0M0	1	1	0	1	0	0	0		0	29	29	29	29
1	2	2	T4aN1M0	2	1	1	0	0	0	0	1	mFOLFOX6	2	0	1	0	0	0	0	0	1	T3N1bM0	2	2	0	1	0	0	0		0	28	28	28	28
1	1	1	T3N1M0	1	1	1	0	0	0	0	1	mFOLFOX6	2	1	1	1	0	0	0	0	1	T3N0M0	2	1	0	1	0	0	0		0	28	28	28	28
1	2	1	T4aN1M0	2	1	1	0	0	0	1	0	mFOLFOX6	1	0	1	0	0	0	0	0	1	ypCR	1	1	1	1	0	0	0		0	30	30	30	30
1	2	1	T4aN1M0	2	1	1	0	0	0	0	1	CAPOX	0	2	1	0	1	0	0	0	1	T3N0M0	2	1	0	1	0	0	0		0	24	24	24	24
1	2	2	T3N1M0	1	1	1	0	0	0	1	0	CAPOX	0	1	1	0	0	0	0	0	1	T2N0M0	1	1	0	1	0	0	0		0	18	18	18	18
2	2	1	T4bN1M0	2	1	1	0	0	0	1	0	CAPOX	1	1	1	1	0	0	0	0	1	T3N0M0	2	1	0	1	0	0	0		0	18	18	18	18
1	2	2	T3N2M0	1	1	1	0	1	0	1	0	mFOLFOX6	0	1	1	0	1	0	0	0	1	T2N2aM0	1	3	0	1	1	0	1	lung	0	20	16	16	16
1	2	2	T3N1M0	1	1	0	0	0	0	0	1	CAPOX	0	1	1	1	0	0	0	0	1	T2N0M0	1	1	0	1	0	0	0		0	13	13	13	13
1	2	1	T4aN1M0	2	1	1	0	0	0	0	1	CAPOX	1	0	1	0	0	0	0	0	1	ypCR	1	1	1	1	0	0	0		0	13	13	13	13
1	1	1	T4aN1M0	2	1	1	0	0	0	0	0		2	1	1	1	0	0	0	0	1	T4aN0M0	3	1	0	1	0	0	0		0	11	11	11	11
1	1	2	T4aN0M0	2	0	1	0	0	0	0	1	CAPOX	1	0	11	0	0	0	0	0	1	ypCR	1	1	1	1	0	0	0		0	10	10	10	10
1	2	2	T4aN1M0	2	1	1	0	0	0	0	1	mFOLFOX6	1	2	1	0	1	0	0	0	1	T2N0M0	1	1	0	1	0	0	0		0	10	10	10	10
2	2	2	T3N0M0	1	0	0	0	0	0	0	1	CAPOX	1	2	1	0	0	0	0	0	1	T2N0M0	1	1	0	1	0	0	0		0	13	13	13	13
1	2	2	T4aN0M0	2	0	1	0	0	0	0	0		3	0	1	0	0	0	0	0	1	T4aN0M0	3	1	0	1	0	0	0		0	8	8	8	8
1	1	2	T4aN0M0	2	0	1	0	0	0	1	0	mFOLFOX6	2	0	1	0	0	0	0	0	1	T1N0M0	1	1	0	1	0	0	0		0	10	10	10	10
1	1	1	T4bN2M0	2	1	1	0	1	0	1	0	mFOLFOX6	1	0	1	0	1	0	0	0	1	T4bN2aM0	3	3	0	1	0	0	0		0	9	9	9	9
2	2	1	T3N1M0	1	1	0	0	0	0	0	1	CAPOX	0	0	1	0	0	0	0	0	1	ypCR	1	1	1	1	0	0	0		0	6	6	6	6
2	2	2	T4aN1M0	2	1	0	0	0	1	0	1	CAPOX	0	1	1	0	0	0	0	0	2	T4aN1bM0	3	2	0	1	0	0	0		0	45	45	45	45
1	2	2	T3N2M0	1	1	1	0	1	1	0	1	CAPOX	3	0	1	1	0	0	0	0	2	T3N0M0	2	1	0	1	1	1	1	PALN	1	65	46	46	46
2	2	1	T4bN1M0	2	1	1	0	0	1	1	0	CAPOX	1	2	1	0	0	0	0	0	2	ypCR	1	1	1	1	0	0	0		0	19	19	19	19
2	1	1	T4bN1M0	2	1	1	0	0	1	0	1	Xeloda	1	2	1	0	0	0	0	0	2	ypCR	1	1	1	1	0	0	0		0	19	19	19	19
1	1	2	T4aN1M0	2	1	0	0	1	1	0	0		1	0	1	0	0	0	1	1	3	T4aN0M0	3	1	0	1	0	0	0		0	4	4	4	4
2	1	2	T3N1M0	1	1	0	0	0	1	1	0	mFOLFOX6	1	0	1	0	1	0	1	1	3	T3N1cM0	2	2	0	1	1	0	1	lung	1	35	13	13	35
1	2	2	T3N2M0	1	1	0	0	0	1	0	1	CAPOX	2	0	1	0	1	0	1	4	3	T3N1cM0	2	2	0	1	0	0	0		0	70	70	70	70
1	1	2	T3N1M0	1	1	1	0	0	1	1	0	mFOLFOX6	1	1	1	0	0	0	1	3	3	T2N1cM0	1	2	0	1	1	0	0	omentums	0	31	19	19	31
1	1	2	T4bN2M0	2	1	1	1	1	0	1	0	mFOLFOX6	2	0	0							cCR			1	1	0	0	0		0	41	41	41	41
1	2	2	T4bN0M0	2	0	1	1	0	0	0	0		1	0	0							SD			0	1	1	0	1	abdominal cavity	1	30	17	17	30
1	2	1	T4bN1M0	2	1	1	1	0	0	1	0	CAPOX	0	0	0							SD			0	1	1	0	0	multipule	1	15	10	10	15
1	1	2	T3N2M0	1	1	1	1	0	0	0	1	CAPOX	1	1	0							SD			0	1	1	0	1	peritoneum	1	5	4	4	5
1	2	2	T4aN0M0	2	0	1	1	0	0	0	1	CAPOX	2	0	1	1	0	0	0	0	1	T4bN0	3	1	0	1	1	0	0		0	54	31	54	31
1	2	2	T4aN1M0	2	1	1	1	0	0	0	1	CAPOX	1	0	1	0	0	0	0	0	1	T3N2b	2	3	0	1	1	0	1	bones	1	21	8	8	21
1	2	2	T4aN2M0	2	1	1	1	0	0	1	0	mFOLFOX6	0	0	1	0	1	0	0	0	1	TisN0M0	1	1	1	1	1	0	0		0	67	67	67	67
1	2	2	T4bN2M0	2	1	1	1	0	0	0	1	CAPOX	0	1	1	0	0	0	0	0	1	T4bN2M0	3	3	0	1	1	0	1	liver/MLNs	0	20	14	14	20
1	2	2	T4bN1M0	2	1	1	1	0	0	1	0	CAPOX	3	0	1	1	1	0	0	0	1	T4bN0M0	3	1	0	1	1	0	1	peritoneum	1	14	7	7	14
2	2	1	T4aN1M0	2	1	1	1	1	0	0	1	CAPOX	2	0	1	1	1	0	0	0	1	T4bN1bM0	3	2	0	1	1	0	1	omentums/ILNs	1	15	15	15	15
2	2	1	T4bN0M0	2	0	1	1	0	0	0	1	CAPOX	1	2	1	1	1	0	0	0	1	T2N0M0	1	1	0	1	0	0	0		0	39	39	39	39
1	2	2	T4bN1M0	2	1	1	1	0	0	0	0		1	1	1	1	0	0	0	0	1	T4bN0M0	3	1	0	1	1	1	1	liver/peritoneum	1	11	4	4	7
1	1	1	T4bN0M0	2	0	1	1	0	0	0	0		2	0	1	1	0	0	0	0	1	T4bN0M0	3	1	0	1	1	1	1	abdominal cavity	1	54	48	51	48
1	2	1	T4aN2M0	2	1	1	1	0	0	0	0		1	0	1	1	0	0	0	0	1	T4aN2M0	3	3	0	1	1	0	1	liver/lung/bone/pleura	1	29	20	20	29
1	2	1	T3N1M0	1	1	1	1	0	0	1	0	mFOLFOX6	0	1	1	0	0	0	0	0	1	T4aN0M0	3	1	0	1	1	0	1	liver	0	33	6	6	33
1	2	2	T3N1M0	1	1	1	1	0	0	0	1	mFOLFOX6	1	2	1	0	1	0	0	0	1	T3N0M0	2	1	0	1	0	0	0		0	31	31	31	31
1	1	2	T4aN2M0	2	1	1	1	0	0	0	1	mFOLFOX6	2	0	1	0	0	0	0	0	1	ypCR	1	1	1	1	0	0	0		0	30	30	30	30
1	1	2	T3bN2M0	1	1	1	1	0	0	0	1	Xeloda	2	0	1	0	1	0	0	0	1	T3N2aM0	2	3	0	0	1	0	1	liver	0	21	11	11	21
1	2	2	T4aN1M0	2	1	1	1	0	0	0	1	CAPOX	1	0	1	0	1	0	0	0	1	T2N0M0	1	1	0	1	0	0	0		0	22	22	22	22
1	2	1	T3N1M0	1	1	1	1	0	0	0	1	CAPOX	0	2	1	0	0	0	0	0	1	ypCR	1	1	1	1	0	0	0		0	18	18	18	18
1	1	2	T3N2M0	1	1	1	1	0	0	0	1	CAPOX	0	1	1	0	0	0	0	0	1	T2N0M0	1	1	0	1	0	0	0		0	17	17	17	17
1	1	2	T4aN2M0	2	1	1	1	0	0	0	1	CAPOX	0	2	1	0	0	0	0	0	1	T3N1bM0	2	2	0	1	0	0	0		0	16	16	16	16
1	1	1	T4bN1M0	2	1	1	1	0	0	0	1	Xeloda	1	2	1	1	1	0	1	1	1	T4aN1M0	3	2	0	1	0	0	0		0	12	12	12	12
1	2	2	T3N1M0	1	1	1	1	0	0	0	1	mFOLFOX6	0	0	1	0	0	0	1	1	1	T2N1cM0	1	2	0	1	0	0	0		0	6	6	6	6
1	1	2	T4aN2M0	2	1	1	1	0	1	0	0		1	0	0							cPR			0	1	0	0	0		0	51	51	51	51
1	2	1	T4bN2M0	2	1	1	1	0	1	0	0		2	0	0							SD			0	1	0	0	0		1	18	18	18	18
1	1	1	T4bN2M0	2	1	1	1	0	1	1	0	mFOLFOX6	1	2	0							SD			0	1	1	0	1	liver	0	17	6	6	17
1	2	1	T4aN1M0	2	1	1	1	0	1	1	0	mFOLFOX6	2	0	1	0	1	0	0	0	2	T4aN1M0	3	2	0	1	1	1	0		0	24	18	24	18
1	2	2	T4aN2M0	2	1	1	1	1	1	0	0		3	0	1	0	0	0	0	0	2	T3N2	2	3	0	1	1	0	1	liver	1	11	5	5	11
1	2	1	T4aN0M0	2	0	1	1	0	1	0	1	CAPOX	4	2	1	1	0	0	0	0	2	T3N0	2	1	0	1	1	1	1	lung	1	22	14	14	14
1	2	1	T4bN1M0	2	1	1	1	0	1	0	0		1	0	1	1	0	0	0	0	2	T3N0M0	2	1	0	1	1	0	1	lung/bone	1	24	8	8	8
1	2	2	T4bN2M0	2	1	1	1	0	1	0	0		2	0	1	0	0	0	0	0	2	T4aN1M0	3	2	0	1	1	1	0	omentums	1	22	17	20	17
1	2	1	T3N1M0	1	1	1	1	0	1	0	1	CAPOX	1	0	1	0	0	0	0	0	2	ypCR	1	1	1	1	0	0	0		0	38	38	38	38
1	2	1	T4aN2M0	2	1	1	1	0	1	1	0	mFOLFOX6	1	2	1	1	0	0	0	0	2	T0N1M0	1	2	0	1	1	1	0		0	34	32	34	32
1	1	2	T4bN2M0	2	1	1	1	0	1	1	0	mFOLFOX6	2	2	1	1	1	0	0	0	2	T3N0M0	2	1	0	1	0	0	0		0	28	28	28	28
1	1	2	T3cN2M0	1	1	1	1	0	1	0	1	CAPOX	2	2	1	0	1	1	0	0	2	T3N2aM0	2	3	0	1	1	1	1	liver/lung/bone/pleura	1	22	13	13	13
2	2	1	T4bN2M0	2	1	1	1	1	1	0	1	CAPOX	1	0	1	0	0	0	0	0	2	T3N0	2	1	0	1	1	0	1	lung	1	62	30	30	62
1	2	1	T4bN0M0	2	0	1	1	0	1	0	1	CAPOX	2	2	1	1	0	0	0	0	2	T2N0	1	1	0	1	0	0	0		0	77	77	77	77
1	1	1	T4bN2M0	2	1	1	1	1	1	0	1	CAPOX	1	0	1	0	0	0	0	0	2	TisN0M0	1	1	1	1	0	0	0		1	42	42	42	42
2	1	1	T4bN0M0	2	0	1	1	0	1	1	0	CAPOX	1	1	1	1	0	0	0	0	2	T3N0M0	2	1	0	1	0	0	0		0	30	30	30	30
2	2	1	T4aN2M0	2	1	1	1	1	1	0	1	mFOLFOX6	2	2	1	1	0	0	0	0	2	T2N0M0	1	1	0	1	0	0	0		0	21	21	21	21
1	2	1	T4bN1M0	2	1	1	1	0	1	0	1	CAPOX	2	1	1	0	1	0	0	0	2	T2N0M0	1	1	0	1	0	0	0		0	12	12	12	12
2	2	2	T4bN1M0	2	1	1	1	0	1	1	0	mFOLFOX6	2	1	1	1	1	0	1	1	2	T4bN1cM0	3	2	0	1	1	0	1	peritoneum	1	18	8	8	18
1	2	2	T4aN2M0	2	1	1	1	1	1	0	1	CAPOX	1	0	1	1	0	0	1	1	3	T4bN1	3	2	0	1	1	1	1	liver/PALN	1	25	8	8	8
1	2	2	T4aN1M0	2	1	1	1	0	1	0	1	CAPOX	0	1	1	1	1	0	1	1	3	T4aN1cM0	3	2	0	1	0	0	0		0	42	42	42	42
1	2	2	T4aN2M0	2	1	1	1	0	1	0	1	CAPOX	1	0	1	0	0	0	1	1	3	T4aN2bM0	3	3	0	1	1	0	1	bone	1	9	8	8	9
1	2	1	T4aN2M0	2	1	1	1	1	1	0	1	CAPOX	2	0	1	1	1	1	0	0	3	T2N0	1	1	0	1	1	1	1	liver	1	27	15	15	15
1	1	1	T4bN2M0	2	1	1	1	0	1	0	0		1	0	1	1	1	0	1	1	3	T3N1c	2	2	0	1	1	0	1	bone/peritoneum	1	15	13	13	15
1	2	1	T3N1M0	2	1	1	1	1	1	0	1	Xeloda	1	1	1	1	0	0	1	2	3	T2N1c	1	2	0	1	1	1	1	liver/PALN	1	21	11	11	11
1	2	2	T4bN2M0	2	1	1	1	1	1	0	0		2	0	1	0	1	1	0	0	3	T4bN1b	3	2	0	1	1	1	1	multipule	1	27	21	21	21
1	2	1	T4bN2M0	2	1	1	1	1	1	1	0	mFOLFOX6	1	2	1	1	0	1	1	3	3	T4aN1cM0，R1	3	2	0	1	1	1	1	peritoneum	1	29	16	22	16
1	1	2	T4bN1M0	2	1	1	1	0	1	1	0	CAPOX	1	0	1	1	0	0	1	1	3	T0N1cM0	1	2	0	1	1	0	1	PALN	1	43	21	21	21
2	1	1	T3N2M0	1	1	1	1	0	1	0	0		0	0	1	0	1	1	1	1	3	T4aN1cM0	3	2	0	1	1	1	1	liver	1	39	8	8	17
1	2	2	T4bN2M0	2	1	1	1	0	1	1	0	CAPOX	0	0	1	1	0	0	1	2	3	T0N2bM0	1	3	0	1	1	0	0	bone	1	21	13	13	21
1	2	2	T3N2M0	1	1	1	1	0	1	0	1	mFOLFOX6	1	2	1	0	0	0	1	2	3	T3N1cM0	2	2	0	1	0	0	0		0	30	30	30	30
2	1	1	T3N1M0	1	1	1	1	0	1	0	1	mFOLFOX6	2	2	1	0	0	1	0	0	3	T2N1cM0	1	2	0	1	1	1	0		0	26	7	26	7
